# Supplementary material for: A reference genome of Commelinales provides insights into the commelinids evolution and global spread of water hyacinth (Pontederia crassipes)
Source: Gigascience. 2024 Mar 14;13:giae006. doi: 10.1093/gigascience/giae006 (PMC10938897; doi:10.1093/gigascience/giae006)
Supplement: giae006_Supplemental_Files [file giae006_supplemental_files.zip]

Archive with 8 entries (8 files):
- Sup_Fig1.pdf
- Sup_Fig2.pdf
- Sup_Fig3.pdf
- Sup_Fig4.pdf
- Sup_Fig5.pdf
- Sup_Fig6 .pdf
- Sup_Fig7.pdf
- Sup_Fig8.pdf
